# Supplementary material for: Prostate-Specific Antigen as an Ultrasensitive Biomarker for Patients with Early Recurrent Prostate Cancer: How Low Shall We Go? A Systematic Review
Source: Biomedicines. 2024 Apr 8;12(4):822. doi: 10.3390/biomedicines12040822 (PMC11048591; doi:10.3390/biomedicines12040822)
Supplement: Supplementary file 1 [file biomedicines-12-00822-s001.zip]

Archive with 1 entries (1 files):
- biomedicines-2639545-supplementary.pdf
